# Supplementary material for: Evaluation of Almond Shell Activated Carbon for Dye (Methylene Blue and Malachite Green) Removal by Experimental and Simulation Studies
Source: Materials (Basel). 2024 Dec 12;17(24):6077. doi: 10.3390/ma17246077 (PMC11728400; doi:10.3390/ma17246077)
Supplement: Supplementary file 1 [file materials-17-06077-s001.zip]

Archive with 1 entries (1 files):
- materials-3318599-supplementary.pdf
